# Supplementary material for: Use of whole-genome sequencing to detect transmission of group A Streptococcus in Houston, TX
Source: Access Microbiol. 2022 May 19;4(5):acmi000351. doi: 10.1099/acmi.0.000351 (PMC9394528; doi:10.1099/acmi.0.000351)
Supplement: Supplementary material 1 [file acmi-4-351-s001.xlsx]

## Sheet: Table S1
Isolate	BioSample	Accession	PTE #	Index/PTE	emm type	Disease type	Source	Age (y)	Days from Index	SNP Dist (Index)	SNP Dist (PTE-1)	SNP Dist (PTE-2)
MSPY24	SAMN19068290	SRR14466702	1	I	1	INV	Respiratory	39.2685		-
MSPY39	SAMN19068291	SRR14466701	1	PTE-1	1	INV	Blood	50.6055	12	34
MSPY306	SAMN19068292	SRR14466690	5	I	1	PHG	Throat	4.66301		-
MSPY415	SAMN19068293	SRR14466679	5	PTE-1	1	SSTI	Skin	66.5699	9	51
TSPY1570	SAMN19068294	SRR14466668	8	I	1	SSTI	Body fluid	0.578082		-
TSPY1591	SAMN19068295	SRR14466657	8	PTE-1	1	SSTI	Middle Ear	0.224658	25	46
TSPY1839	SAMN19068296	SRR14466646	9	I	1	SSTI	Abscess	3.78904		-
MSPY558	SAMN19068297	SRR14466644	9	PTE-1	1	INV	Respiratory	39.2	6	46
TSPY1849	SAMN19068298	SRR14466643	9	PTE-2	1	SSTI	Abscess	0.884932	7	50	22
TSPY1906	SAMN19068299	SRR14466642	12	I	12	INV	Middle Ear	13.1096		-
MSPY627	SAMN19068300	SRR14466700	12	PTE-1	12	PHG	Throat	8.50685	1	119
TSPY1488	SAMN19068301	SRR14466699	13	I	12	SSTI	Abscess	4.07671		-
TSPY1514	SAMN19068302	SRR14466698	13	PTE-1	12	PHG	Throat	7.29041	24	51
TSPY1816	SAMN19068303	SRR14466697	17	I	1	INV	Middle Ear	2.25753		-
MSPY532	SAMN19068304	SRR14466696	17	PTE-1	1	INV	Wound	65.7699	7	1
MSPY593	SAMN19068305	SRR14466695	18	I	1	PHG	Throat	7.43288		-
TSPY1874	SAMN19068306	SRR14466694	18	PTE-1	1	SSTI	Abscess	3.70959	1	35
MSPY735	SAMN19068307	SRR14466693	19	I	6	INV	Respiratory	21.4356		-
MSPY757	SAMN19068308	SRR14466692	19	PTE-1	6	PHG	Throat	10.8247	36	153
TSPY1793	SAMN19068309	SRR14466691	20	I	12	INV	Abscess	5.83562		-
MSPY539	SAMN19068310	SRR14466689	20	PTE-1	12	PHG	Throat	2.88493	30	3
MSPY469	SAMN19068311	SRR14466688	23	I	1	PHG	Throat	8.03836		-
MSPY460	SAMN19068312	SRR14466687	23	PTE-1	1	INV	Blood	71.0986	6	47
MSPY652	SAMN19068313	SRR14466686	25	I	6	PHG	Throat	6.42192		-
TSPY1882	SAMN19068314	SRR14466685	25	PTE-1	6	INV	Abscess	11.137	29	30
TSPY1531	SAMN19068315	SRR14466684	27	I	3	INV	Abscess	8.75342		-
MSPY232	SAMN19068316	SRR14466683	27	PTE-1	3	PHG	Throat	11.1507	29	124
MSPY452	SAMN19068317	SRR14466682	28	I	1	PHG	Throat	15.7945		-
TSPY1791	SAMN19068318	SRR14466681	28	PTE-1	1	SSTI	Abscess	7.14521	5	14
MSPY60	SAMN19068319	SRR14466680	29	I	1	INV	Blood	49.4247		-
MSPY132	SAMN19068320	SRR14466678	29	PTE-1	1	INV	Blood	70.5945	31	25
TSPY1408	SAMN19068321	SRR14466677	32	I	1	PHG	Throat	9.35342		-
TSPY1416	SAMN19068322	SRR14466676	32	PTE-1	1	INV	Respiratory	8.89041	5	35
TSPY1527	SAMN19068323	SRR14466675	33	I	6	PHG	Throat	11.5616		-
TSPY1530	SAMN19068324	SRR14466674	33	PTE-1	6	SSTI	Abscess	11.3014	1	63
MSPY599	SAMN19068325	SRR14466673	35	I	1	SSTI	Wound	5.96164		-
MSPY600	SAMN19068326	SRR14466672	35	PTE-1	1	PHG	Throat	5.8	0	23
MSPY7	SAMN19068327	SRR14466671	36	I	1	PHG	Throat	3.33425		-
TSPY1438	SAMN19068328	SRR14466670	36	PTE-1	1	INV	Middle Ear	13.7205	11	22
MSPY37	SAMN19068329	SRR14466669	36	PTE-2	1	SSTI	Wound	33.6986	7	10	20
TSPY1364	SAMN19068330	SRR14466667	38	I	1	INV	Wound	5.34521		-
TSPY1387	SAMN19068331	SRR14466666	38	PTE-1	1	PHG	Throat	6.5863	12	18
MSPY382	SAMN19068332	SRR14466665	42	I	1	INV	Abscess	5.34795		-
MSPY383	SAMN19068333	SRR14466664	42	PTE-1	1	PHG	Throat	8.81644	1	0
MSPY543	SAMN19068334	SRR14466663	45	I	1	PHG	Throat	6.27123		-
MSPY622	SAMN19068335	SRR14466662	45	PTE-1	1	PHG	Throat	6.98082	24	28
TSPY1863	SAMN19068336	SRR14466661	45	PTE-2	1	PHG	Throat	6.50137	8	31	13
TSPY1878	SAMN19068337	SRR14466660	45	PTE-3	1	SSTI	Middle Ear	4.41918	17	32	18	21
TSPY1371	SAMN19068338	SRR14466659	49	I	12	SSTI	Middle Ear	10.9589		-
TSPY1418	SAMN19068339	SRR14466658	49	PTE-1	12	SSTI	Abscess	10.337	43	170
MSPY284	SAMN19068340	SRR14466656	53	I	28	PHG	Throat	10.4192		-
TSPY1692	SAMN19068341	SRR14466655	53	PTE-1	28	PHG	Throat	2.52603	13	133
TSPY1698	SAMN19068342	SRR14466654	53	PTE-2	28	INV	Body fluid	40.474	5	145	116
MSPY446	SAMN19068343	SRR14466653	64	I	1	PHG	Throat	13.6329		-
MSPY344	SAMN19068344	SRR14466652	64	PTE-1	1	SSTI	Wound	46.8877	3	19
MSPY685	SAMN19068345	SRR14466651	69	I	28	INV	Middle Ear	0.884932		-
MSPY671	SAMN19068346	SRR14466650	69	PTE-1	28	PHG	Throat	7.58356	8	115
MSPY718	SAMN19068347	SRR14466649	72	I	12	PHG	Throat	21.0219		-
MSPY731	SAMN19068348	SRR14466648	72	PTE-1	12	SSTI	Wound	2.83288	22	45
TSPY1879	SAMN19068349	SRR14466647	74	I	4	INV	Respiratory	14.7562		-
MSPY669	SAMN19068350	SRR14466645	74	PTE-1	4	PHG	Throat	12.3699	18	265
TABLE KEY
Isolate	Study strain name
Biosample	BioSample number designated by NCBI under BioProject PRJNA728081
Accession	Sequence read archive (SRA) accession number for raw reads associated with the given sample
PTE#	Potential transmission event (PTE) number in study
Index/PTE	Isolate designation as index (I) or PTE; PTE further differentiated based on days from index
emm type	emm type of given isolate based on whole genome sequence information
Disease type	Disease type as defined in Methods; Pharyngeal (PHG), invasive (INV) or skin and soft tissue infection (SSTI)
Source	Source of isolate that in part determines disease type
Age	Age of subject from which isolate was derived (years)
Days from Index	Number of days elapsed from index case to PTE
SNP Dist	Number of single nucleotide polymorphisms (SNPs) in the core genome (excluding MGE/prophage) differentiating Index/PTE and subsequent PTE pairs (if present). Highlighted cells indicate distances <15 included in Table 1 of the manuscript.
